# Supplementary material for: Evaluation of sampling methods for genomic surveillance of SARS-CoV-2 variants in aircraft wastewater: advancing global early-warning systems for future pandemics
Source: Front Microbiol. 2025 Nov 27;16:1717424. doi: 10.3389/fmicb.2025.1717424 (PMC12696410; doi:10.3389/fmicb.2025.1717424)
Supplement: Supplementary file 1 [file Table_1.XLSX]

## Sheet: Supplementary Table 1
Supplementary Table 1 - Summary of sequence metrics from the sequencing of the wastewater samples in this study
Sample ID	Sampling date	Sampler	Ct value	# Input reads	Mapped reads	% Mapped reads	Median coverage	% Breadth of Coverage	Consensus VOC (Pangolin)	Consensus VOC (Nextclade)	SRA Accession
As20221103	2022-11-03	Passive sampler	33.79	2617616	2535685	96.87	0	13	BA.5.1	22B	SRR32796496
At20221103		Autosampler	28.96	3706119	3498205	94.39	10605	99	BQ.1.1	22E	SRR32796495
As20221104	2022-11-04	Passive sampler	34.365	2459711	2348040	95.46	0	25	BA.5.2	22B	SRR32796484
At20221104		Autosampler	29.695	3246096	3057498	94.19	8711	99	BA.5	22B	SRR32796473
As20221107	2022-11-07	Passive sampler	30.77	3469444	3419484	98.56	0	16	BA.2	21L	SRR32796462
At20221107		Autosampler	30.36	2642644	2480386	93.86	6825	99	BA.5	22B	SRR32796451
As20221108	2022-11-08	Passive sampler	40	NS	NS	NS	NS	NS	NS	NS	NS
At20221108		Autosampler	29.935	3425943	3280340	95.75	8051	97	BQ.1.1	22E	SRR32796440
As20221109	2022-11-09	Passive sampler	31.285	3196769	3146580	98.43	0	27	BA.5.2	22B	SRR32796429
At20221109		Autosampler	30.14	3516964	3446273	97.99	7081	97	BE.1.1	22B	SRR32796418
As20221110	2022-11-10	Passive sampler	40	NS	NS	NS	NS	NS	NS	NS	NS
At20221110		Autosampler	31.04	2760470	637393	23.09	1102	94	BA.5	22B	SRR32796412
As20221111	2022-11-11	Passive sampler	32.66	436604	325488	74.55	602	88	BE.1.1	22B	SRR32796494
At20221111		Autosampler	29.815	9096828	6203127	68.19	10359	98	BA.5	22B	SRR32796493
As20221114	2022-11-14	Passive sampler	30.11	3420595	3328923	97.32	6795	96	BA.5.2	22B	SRR32796492
At20221114		Autosampler	29.005	5528117	4808909	86.99	8870	98	BA.5	22B	SRR32796491
As20221115	2022-11-15	Passive sampler	30.565	4285094	4208391	98.21	0	31	BE.1.1	22B	SRR32796490
At20221115		Autosampler	28.025	2065269	1955603	94.69	3960	96	BA.2	21L	SRR32796489
As20221116	2022-11-16	Passive sampler	32.23	2738895	2669327	97.46	0	17	BA.5.2.1	22B	SRR32796488
At20221116		Autosampler	31.8	2661733	2487389	93.45	4718	90	BQ.1.1	22E	SRR32796487
As20221117	2022-11-17	Passive sampler	32.26	3177580	3028869	95.32	2357	69	BQ.1.1	22E	SRR32796486
At20221117		Autosampler	29.68	1810600	1749402	96.62	3433	96	BQ.1.1	22E	SRR32796485
As20221118	2022-11-18	Passive sampler	33.27	4901829	4819968	98.33	7	41	BA.5	22B	SRR32796483
At20221118		Autosampler	30.7	614450	587414	95.6	1239	91	BQ.1.1	22E	SRR32796482
As20221121	2022-11-21	Passive sampler	31.76	4937011	4814573	97.52	6789	98	BA.5	22B	SRR32796481
At20221121		Autosampler	29.27	5119598	4996216	97.59	10369	98	BQ.1.1	22E	SRR32796480
As20221122	2022-11-22	Passive sampler	29.25	2881780	2812329	97.59	3429	90	BA.2.3.20	21L	SRR32796479
At20221122		Autosampler	30.86	6331726	6148106	97.1	11964	97	BQ.1.1	22E	SRR32796478
As20221123	2022-11-23	Passive sampler	40	1653559	947985	57.33	2120	97	BA.5.2	22B	SRR32796477
At20221123		Autosampler	34.53	1749211	1549626	88.59	2181	76	BQ.1.1.69	22E	SRR32796476
As20221124	2022-11-24	Passive sampler	32.173	2425843	2305521	95.04	948	57	BF.14	22B	SRR32796475
At20221124		Autosampler	30.284	3205338	2598568	81.07	6164	99	BQ.1.1.69	22E	SRR32796474
As20221125	2022-11-25	Passive sampler	32.767	3427006	3010625	87.85	4147	94	BQ.1.1	22E	SRR32796472
At20221125		Autosampler	29.213	2168404	2048708	94.48	4246	99	BQ.1	22E	SRR32796471
As20221128	2022-11-28	Passive sampler	31.63	3358161	3124769	93.05	2	46	BA.5.5	22B	SRR32796470
At20221128		Autosampler	29.842	3424418	3049102	89.04	7358	98	BA.5	22B	SRR32796469
As20221129	2022-11-29	Passive sampler	31.858	3409533	3257809	95.55	1311	65	BA.5	22B	SRR32796468
At20221129		Autosampler	30.274	3389561	3279400	96.75	4898	99	BA.5	22B	SRR32796467
As20221130	2022-11-30	Passive sampler	31.282	2295172	2081032	90.67	269	53	BA.5.2	22B	SRR32796466
At20221130		Autosampler	28.735	3239263	3188407	98.43	6404	98	XBB.1	22F	SRR32796465
As20221201	2022-12-01	Passive sampler	29.96	1878506	1784581	95	0	10	BA.5.2.1	22B	SRR32796464
At20221201		Autosampler	30.655	4099630	3369896	82.2	8713	98	BQ.1.1	22E	SRR32796463
As20221202	2022-12-02	Passive sampler	29.885	3567983	3526238	98.83	0	13	BA.5.2	22B	SRR32796461
At20221202		Autosampler	32.515	2289057	2149653	93.91	5004	100	BA.2.3.20	21L	SRR32796460
As20221205	2022-12-05	Passive sampler	30.455	3477063	3418996	98.33	0	8	BA.5.2.1	22B	SRR32796459
At20221205		Autosampler	32.65	3715051	3216120	86.57	8206	99	BQ.1	22E	SRR32796458
As20221206	2022-12-06	Passive sampler	30.56	3362625	3302098	98.2	304	54	BQ.1.1	22E	SRR32796457
At20221206		Autosampler	31.83	3699799	3625433	97.99	0	15	BA.5.1	22B	SRR32796456
As20221207	2022-12-07	Passive sampler	30.905	2269904	2224960	98.02	0	41	BN.1.2	22D	SRR32796455
At20221207		Autosampler	30.805	3082296	2959929	96.03	6105	97	BA.5.2.6	22B	SRR32796454
As20221208	2022-12-08	Passive sampler	31.8435	3367472	2971457	88.24	0	24	BN.1.2	22D	SRR32796453
At20221208		Autosampler	31.8435	3773416	3234195	85.71	3794	96	BQ.1	22E	SRR32796452
As20221209	2022-12-09	Passive sampler	33.5915	3627678	2339127	64.48	0	33	XBB.1.5	23A	SRR32796450
At20221209		Autosampler	33.5915	2832640	2444285	86.29	4260	97	BQ.1.1	22E	SRR32796449
As20221212	2022-12-12	Passive sampler	32.431	3577397	3472222	97.06	0	22	BQ.1.1	22E	SRR32796448
At20221212		Autosampler	32.431	3442536	3064546	89.02	6699	99	BA.5	22B	SRR32796447
As20221213	2022-12-13	Passive sampler	33.953	2783754	2700241	97	0	25	BA.5.1	22B	SRR32796446
At20221213		Autosampler	30.964	3238407	2881211	88.97	6227	99	BA.5.2.6	22B	SRR32796445
As20221214	2022-12-14	Passive sampler	30.749	NS	NS	NS	NS	NS	NS	NS	NS
At20221214		Autosampler	29.541	3704708	3573932	96.47	8451	99	BA.5.2.34	22B	SRR32796444
As20221215	2022-12-15	Passive sampler	27.3805	3575598	3400036	95.09	5756	100	CH.1.1	22D	SRR32796443
At20221215		Autosampler	31.0375	2733420	2396389	87.67	5012	100	BA.5	22B	SRR32796442
As20221216	2022-12-16	Passive sampler	32.176	3693193	2674980	72.43	2924	92	BA.5	22B	SRR32796441
At20221216		Autosampler	30.819	3026941	2513269	83.03	5643	99	BA.5.2.6	22B	SRR32796439
As20221219	2022-12-19	Passive sampler	32.682	3457863	3192299	92.32	7	44	B.1.1.529	21L	SRR32796438
At20221219		Autosampler	29.6235	3501270	3399733	97.1	8124	100	BQ.1.1	22E	SRR32796437
As20221220	2022-12-20	Passive sampler	31.98	2333068	2118192	90.79	716	69	BA.5.2.1	22B	SRR32796436
At20221220		Autosampler	30.5465	3316878	3164965	95.42	6245	99	BN.1.3.1	22D	SRR32796435
As20221221	2022-12-21	Passive sampler	32.259	3697492	3570668	96.57	3841	91	BA.5.2.1	22B	SRR32796434
At20221221		Autosampler	30.636	3362535	3236776	96.26	5541	99	BA.5.2	22B	SRR32796433
As20221222	2022-12-22	Passive sampler	34.2205	2217324	1970092	88.85	12	53	BA.5.2.1	22B	SRR32796432
At20221222		Autosampler	29.918	3544642	3335863	94.11	4940	96	BQ.1.1	22E	SRR32796431
As20221223	2022-12-23	Passive sampler	32.2465	2521008	2366218	93.86	0	25	BA.5.1	22B	SRR32796430
At20221223		Autosampler	32.3085	3013485	2800733	92.94	2725	92	BQ.1.14	22E	SRR32796428
As20230103	2023-01-03	Passive sampler	31.112	3577739	3520853	98.41	1	23	B.1.1.529	21L	SRR32796427
At20230103		Autosampler	33.491	2738459	1828743	66.78	2679	97	DY.2	22B	SRR32796426
As20230104	2023-01-04	Passive sampler	31.557	3475197	3407778	98.06	2092	69	BE.1.1	22B	SRR32796425
At20230104		Autosampler	30.5995	2620234	2548440	97.26	5421	99	BA.2	21L	SRR32796424
As20230105	2023-01-05	Passive sampler	31.774	2235505	2004577	89.67	2398	97	BA.5	22B	SRR32796423
At20230105		Autosampler	29.6955	3279340	3201292	97.62	7812	98	BA.5	22B	SRR32796422
As20230106	2023-01-06	Passive sampler	28.7205	3601128	3520823	97.77	6685	98	BA.2	21L	SRR32796421
At20230106		Autosampler	28.975	3569171	3327181	93.22	9105	100	BA.5	22B	SRR32796420
As20230109	2023-01-09	Passive sampler	30.3265	3773781	3697173	97.97	7317	97	BA.5	22B	SRR32796419
At20230109		Autosampler	33.0405	2890520	2796000	96.73	4446	97	BA.5.3.1	22B	SRR32796417
As20230110	2023-01-10	Passive sampler	32.514	3323827	3212146	96.64	23	53	B.1.1.529	21L	SRR32796416
At20230110		Autosampler	31.9155	2701605	2617585	96.89	4357	98	BQ.1.1	22E	SRR32796415
As20230111	2023-01-11	Passive sampler	32.923	2753812	2699287	98.02	2473	89	XBB.1.5	23A	SRR32796414
At20230111		Autosampler	34.1325	2929114	2649091	90.44	3648	91	BQ.1	22E	SRR32796413
NS - Not sequence, low quality sample or low viral load (high Ct value)
